# Supplementary material for: Compressive Failure Mechanisms of NCF Laminates with Double-Hole Defects
Source: Materials (Basel). 2026 Jan 26;19(3):495. doi: 10.3390/ma19030495 (PMC12898083; doi:10.3390/ma19030495)
Supplement: Supplementary file 1 [file materials-19-00495-s001.zip]

Archive with 1 entries (1 files):
- materials-4096454-supplementary.pdf
